# Supplementary material for: Unveiling the Paradoxical Tumor-Suppressive Role of CCL2/CCR2 in Bladder Cancer: A Novel Immunotherapeutic Strategy
Source: Cancers (Basel). 2026 Jul 15;18(14):2267. doi: 10.3390/cancers18142267 (PMC13406517; doi:10.3390/cancers18142267)
Supplement: Supplementary file 1 [file cancers-18-02267-s001.zip]

Archive with 1 entries (1 files):
- cancers-4423057-supplementary.pdf
